# Supplementary material for: Central retinal artery occlusion in a patient with aortic valve papillary fibroelastoma: a case report
Source: Eur Heart J Case Rep. 2026 Jan 25;10(2):ytag048. doi: 10.1093/ehjcr/ytag048 (PMC12919356; doi:10.1093/ehjcr/ytag048)
Supplement: ytag048_Supplementary_Data [file ytag048_supplementary_data.zip]

Archive with 3 entries (3 files):
- 16.mp4
- 19.mp4
- 22.mp4
